# Supplementary material for: Establishment and characterisation of testicular cancer patient-derived xenograft models for preclinical evaluation of novel therapeutic strategies
Source: Sci Rep. 2020 Nov 3;10:18938. doi: 10.1038/s41598-020-75518-3 (PMC7641131; doi:10.1038/s41598-020-75518-3)
Supplement: Supplementary file 3 — Supplementary Table 4. [file 41598_2020_75518_MOESM3_ESM.xlsx]

## Sheet: Segments
sample	chrom	start	end	size (Mb)	2log ratio		included gene
TC1.P0	1	145074602	156843048	11.7684	0.871	gain
TC1.P0	3	27758173	53833659	26.0755	0.7517	gain			Coordinates based on GrCh37HG19
TC1.P0	6	83902481	143090264	59.1878	-1.0259	loss
TC1.P0	12	91694	32259644	32.1679	0.6671	gain	KRAS		Cutoff: +0.58 and -0.9
TC1.P0	21	16336761	48055171	31.7184	0.6177	gain
TC1.P2	1	145074602	156843048	11.7684	0.897	gain
TC1.P2	3	31494073	53856140	22.3621	0.8027	gain
TC1.P2	6	83902481	146125297	62.2228	-1.0272	loss
TC1.P2	10	92476	64973053	64.8806	-1.0395	loss
TC1.P2	12	18888901	34317145	15.4282	0.7955	gain	KRAS
TC1.P2	21	16336761	48055170	31.7184	0.598	gain
TC1.P2	X	53113458	153773895	100.66	0.5839	gain
TC4.P0	1	149880420	241796972	91.9166	0.8194	gain
TC4.P0	2	27527459	28823397	1.29594	1.5588	gain
TC4.P0	4	111538311	134071005	22.5327	-0.9216	loss
TC4.P0	7	134131369	159023646	24.8923	-1.0015	loss
TC4.P0	10	92476	46998410	46.9059	0.7018	gain
TC4.P0	17	25409267	27612803	2.20354	0.7594	gain
TC4.P0	20	3017547	31387744	28.3702	0.6004	gain
TC4.P0	20	31605768	45353541	13.7478	0.8773	gain
TC4.P0	20	47265589	60772555	13.507	1.1029	gain
TC4.P0	20	60877359	62849598	1.97224	0.8311	gain
TC4.P0	22	21044141	21401229	0.357088	1.8586	gain
TC4.P0	22	21798559	23436742	1.63818	3.4262	gain
TC4.P0	X	227650	47662343	47.4347	-0.9778	loss
TC4.P0	X	48023981	49086355	1.06237	1.5208	gain
TC4.P2	1	145469887	240254819	94.7849	0.792	gain
TC4.P2	2	27527459	28823397	1.29594	1.6505	gain
TC4.P2	4	113276892	134071096	20.7942	-0.887	loss
TC4.P2	7	134131369	159023963	24.8926	-0.9847	loss
TC4.P2	10	92476	47085932	46.9935	0.708	gain
TC4.P2	17	25409267	27612803	2.20354	0.769	gain
TC4.P2	20	31605768	47265589	15.6598	1.0305	gain
TC4.P2	20	47863033	60772555	12.9095	1.2599	gain
TC4.P2	20	60789620	62700222	1.9106	1.0209	gain
TC4.P2	20	62704379	62849598	0.145219	0.6849	gain
TC4.P2	22	21044141	21420860	0.376719	1.9479	gain
TC4.P2	22	21798559	23436742	1.63818	3.4568	gain
TC4.P2	22	23604440	26163409	2.55897	0.7397	gain
TC4.P2	X	227650	47662343	47.4347	-0.9057	loss
TC4.P2	X	48023981	49086355	1.06237	1.6849	gain
TC5.P0	1	120165061	249210599	129.046	0.6052	gain
TC5.P0	2	239038458	242813513	3.77506	-1.1233	loss
TC5.P0	3	3885796	44683184	40.7974	0.6162	gain
TC5.P0	12	91694	34317145	34.2255	0.6837	gain	KRAS
TC5.P2	1	120165061	249210599	129.046	0.6489	gain
TC5.P2	2	239038458	242813513	3.77506	-1.1763	loss
TC5.P2	3	3885796	44683184	40.7974	0.6471	gain
TC5.P2	7	299438	159023812	158.724	0.6312	gain
TC5.P2	12	91694	34317145	34.2255	0.8862	gain	KRAS
TC5.P2	17	647427	16842055	16.1946	-1.3359	loss	TP53
TC5.P2	20	1285210	62849598	61.5644	0.7685	gain
TC5.P2	22	18891961	21384293	2.49233	-0.737	loss
